# Supplementary material for: Enhancing Immunotherapy Response Prediction in Metastatic Lung Adenocarcinoma: Leveraging Shallow and Deep Learning with CT-Based Radiomics across Single and Multiple Tumor Sites
Source: Cancers (Basel). 2024 Jul 8;16(13):2491. doi: 10.3390/cancers16132491 (PMC11240700; doi:10.3390/cancers16132491)
Supplement: Supplementary file 1 [file cancers-16-02491-s001.zip]

Archive with 1 entries (1 files):
- cancers-3018579-supplementary.pdf
